# Supplementary material for: A new species of Monocheres Stock (Copepoda, Siphonostomatoida, Asterocheridae) from shallow waters off Florida, USA: an unexpected discovery
Source: Zookeys. 2016 Jul 27;(607):93–102. doi: 10.3897/zookeys.607.9137 (PMC4978029; doi:10.3897/zookeys.607.9137)
Supplement: XML Treatment for Monocheres sergioi [file zookeys.607.9137-treatment1.xml]

<!DOCTYPE tp:taxon-treatment
  PUBLIC "-//TaxonX//DTD Taxonomic Treatment Publishing DTD v0 20100105//EN" "tax-treatment-NSO.dtd">
<tp:taxon-treatment xmlns:tp="http://www.plazi.org/taxpub"><tp:treatment-meta><kwd-group><label>Taxon classification</label><kwd><named-content content-type="kingdom">Animalia</named-content></kwd><kwd><named-content content-type="order">Siphonostomatoida</named-content></kwd><kwd><named-content content-type="family">Asterocheridae</named-content></kwd></kwd-group><mixed-citation publication-type="journal"><person-group><name><surname>Suárez-Morales</surname><given-names>Eduardo</given-names></name></person-group><article-title>A new species of <italic><tp:taxon-name><tp:taxon-name-part taxon-name-part-type="genus">Monocheres</tp:taxon-name-part></tp:taxon-name></italic> Stock (<tp:taxon-name><tp:taxon-name-part taxon-name-part-type="subclass">Copepoda</tp:taxon-name-part></tp:taxon-name>, <tp:taxon-name><tp:taxon-name-part taxon-name-part-type="order">Siphonostomatoida</tp:taxon-name-part></tp:taxon-name>, <tp:taxon-name><tp:taxon-name-part taxon-name-part-type="family">Asterocheridae</tp:taxon-name-part></tp:taxon-name>) from shallow waters off Florida, USA: an unexpected discovery</article-title><source>Zookeys</source><day>27</day><month>7</month><year>2016</year><volume>2016</volume><issue>607</issue><fpage>93</fpage><lpage>102</lpage><pub-id pub-id-type="doi">10.3897/zookeys.607.9137</pub-id></mixed-citation></tp:treatment-meta><tp:nomenclature><tp:taxon-name>
              <tp:taxon-name-part taxon-name-part-type="genus">Monocheres</tp:taxon-name-part>
              <tp:taxon-name-part taxon-name-part-type="species">sergioi</tp:taxon-name-part>
              <object-id xmlns:xlink="http://www.w3.org/1999/xlink" content-type="zoobank" xlink:type="simple">http://zoobank.org/7FE268B2-295E-4317-8657-716A6EF50478</object-id>
            </tp:taxon-name><tp:taxon-status xmlns:xlink="http://www.w3.org/1999/xlink" xlink:type="simple">sp. n.</tp:taxon-status></tp:nomenclature><tp:treatment-sec sec-type="material"><title>Material examined.</title><p>Holotype. One adult female from a digestive caecum (Fig. <xref ref-type="fig" rid="F1">1A</xref>) of the hesionid polychaete <italic><tp:taxon-name><tp:taxon-name-part taxon-name-part-type="genus">Hesione</tp:taxon-name-part> <tp:taxon-name-part taxon-name-part-type="species">picta</tp:taxon-name-part></tp:taxon-name></italic> Müller, 1858 (see Hartman, 1959) (UF 1594, KEYS-0778) collected in Monroe County, Florida Keys, Long Key, LONF1 tower dive site, W of Florida Keys Marine Laboratory (<named-content xmlns:xlink="http://www.w3.org/1999/xlink" content-type="dwc:verbatimCoordinates" xlink:type="simple"><named-content content-type="geo-json" specific-use="{&#34;type&#34;:&#34;Point&#34;,&#34;coordinates&#34;:[-80.864,24.844]}" xlink:type="simple">24.844°N, 80.864°W</named-content></named-content>), at depth of 2 m, by Gustav Paulay. Body length of polychaete 28 mm long, 5 mm wide, 16 chaetigers (Fig. <xref ref-type="fig" rid="F1">1B, C</xref>).</p></tp:treatment-sec><tp:treatment-sec sec-type="diagnosis"><title>Diagnosis.</title><p>Asterocherid with reduced fifth leg, represented by low protuberance armed with single distal seta. Genital double-somite with acute chitinous projection on posterolateral corners. Pediger 1 with posterolateral corners rounded, not produced, pediger 3 with posterior margin weakly curved. Anal somite with crenulated posterior margin. First segment of antennary endopod shorter than basis. Coxal sclerite with spinules. Coxal seta on leg 4 reduced, spiniform, third exopod of leg 4 with four spines, shorter than segmental width.</p></tp:treatment-sec><tp:treatment-sec sec-type="description"><title>Description of adult female holotype.</title><p>Total body length from anteriormost end of cephalosome to posterior margin of caudal rami: 998 µm. Body (Fig. <xref ref-type="fig" rid="F2">2A</xref>) robust, with broad, rounded prosome, body widest at first pedigerous somite, slightly flattened dorsoventrally. Length ratio of prosome/ urosome = 2.2. First pedigerous somite with leg 1 completely fused to cephalosome. Pedigerous somites gradually tapering posteriorly. Pedigerous somite 4 narrowest, partially covered by third pedigerous somite in dorsal view. Posterolateral corners of pedigerous somites 1–3 rounded, lacking processes. Fifth pedigerous somite wider than fourth. Urosome 254 µm long, with three somites, genital double-somite 170 µm long barrel-shaped, slightly longer than wide, representing 67% of urosome (Fig. <xref ref-type="fig" rid="F2">2B</xref>). Genital openings located dorsolaterally, at widest section of somite, with adjacent row of short setules and low, rounded integumental expansion. Postero-lateral corners of genital double-somite smooth. Preanal somite subrectangular, 45 µm long, slightly shorter than succeeding anal somite (51 µm), both ornamented with spinules on lateral margin. Caudal rami 43 µm long, slightly shorter than anal somite; armed with 6 setae. Innermost terminal seta 130 µm, outermost terminal seta 185 µm, inner dorsal seta 134 µm, outer dorsal seta 167 µm, two long, relatively thicker median terminal setae, outer 315 µm and inner seta 338 µm.</p><p>
              <italic>Antennule</italic> (Fig. <xref ref-type="fig" rid="F2">2C</xref>) 392 µm long, excluding setae; 19-segmented. Segmentation (between brackets), segmental homologies (Roman numerals), and setation (s=setae, ae= aesthetascs) as follows: (1)I-2s, (2)II-2s, (3)III-2s, (4)IV-2s, (5)V-2s, (6)VI-2s, (7)VII-2s, (8)VIII-2s, (9)IX-XIII-7s, (10)XIV-2s, (11)XV-2s, (12) XVI-2s, (13)XVII-2s, (14)XVIII-2s, (15)XIX-0, (16)XX-2s, (17)XXI-ls+ae, (18)XXII-XXIII-1s, (19)XXIV-XXVIII-8.</p><!--PageBreak--><p>
              <italic>Antenna</italic> (Fig. <xref ref-type="fig" rid="F2">2D</xref>) with slender, elongate basis carrying short, 1-segmented exopod and long, well-developed endopod. EXP longer than wide, armed with one long seta. ENP1 slightly shorter than basis. ENP2 armed with 1 seta, ENP3 longer than second, armed with short seta and stout, slightly curved terminal claw.</p><p>
              <italic>Oral cone</italic> (Fig. <xref ref-type="fig" rid="F2">2I</xref>) with usual structure of asterocherids, produced into siphon-like distal portion, reaching insertion of leg 1.</p><p>
              <italic>Mandible</italic> (Fig. <xref ref-type="fig" rid="F2">2E</xref>) consisting of long, slender stylet and 2-segmented palp, bearing 2 unequal apical setae; palp segments ornamented with setules.</p><p>
              <italic>Maxillule</italic> (Fig. <xref ref-type="fig" rid="F2">2F</xref>) bilobed, consisting of short, narrow outer lobe, armed with 4 subequally long distal setae, and wider, medially inflate and longer inner lobe, ornamented with row of short setules, bearing 4 long and 1 short pinnate setae.</p><p>
              <italic>Maxilla</italic> (Fig. <xref ref-type="fig" rid="F2">2G</xref>) two-segmented, including short subrectangular proximal syncoxa and distal elongate basis, longer than proximal segment, with row of small spinules proximally. Distally curved basipodal claw ornamented with spinules.</p><p>
              <italic>Maxilliped</italic> (Fig. <xref ref-type="fig" rid="F2">2H</xref>) consisting of syncoxa, subrectangular basis and 4-segmented endopod; syncoxa unarmed, basis with minute inner seta and row of short spinules on distal outer margin. ENP segments armed with 1, 1, 0, and 1 setae, respectively; terminal claw thick, weakly curved.</p><p>
              <italic>Legs 1– 4</italic> (Fig. <xref ref-type="fig" rid="F3">3A–D</xref>) biramous, all rami 3-segmented. Coxal sclerites subrectangular, with posterior margins smooth except for leg 1, with row of +10 spinules (arrowed in Fig. <xref ref-type="fig" rid="F3">3A</xref>). Coxae of legs 1–4 with inner coxal seta; in leg 4 seta reduced, repre<!--PageBreak-->sented by short spiniform element (Fig. <xref ref-type="fig" rid="F3">3D</xref>). Legs 1–4 with outer basipodal seta; leg 1 bearing short, stout inner basipodal seta. Leg 1 with row of small spinules along inner margin of basis. Outer spine on first exopodal segment of leg 1 strong, with curved tip, reaching insertion of proximalmost spine of third exopodal segment. Medial spine on leg 1 EXP3 being 1.5 times as long as other two spines on same segment (arrowed in <!--PageBreak--><!--PageBreak-->Fig. <xref ref-type="fig" rid="F3">3A</xref>). ENP2 of legs 1–4 with bifurcate projections at outer distal corner; projection longest in leg 4. Leg 4 with reduced outer seta on third endopodal segment.</p><p>Spine and setal armature of legs 1–4 as follows:</p><table-wrap id="T2" position="float" orientation="portrait"><table id="TID0EQMAE" rules="all"><tbody><tr><th rowspan="1" colspan="1">Leg</th><th rowspan="1" colspan="1">coxa</th><th rowspan="1" colspan="1">basis</th><th rowspan="1" colspan="1">exopod</th><th rowspan="1" colspan="1">endopod</th></tr><tr><td rowspan="1" colspan="1">1</td><td rowspan="1" colspan="1">0-1</td><td rowspan="1" colspan="1">I-1</td><td rowspan="1" colspan="1">I-1; I-1;III,1,3</td><td rowspan="1" colspan="1">0-1;0-2; 1,2,3</td></tr><tr><td rowspan="1" colspan="1">2</td><td rowspan="1" colspan="1">0-1</td><td rowspan="1" colspan="1">0-1</td><td rowspan="1" colspan="1">I-1; I-1; III,I1,3</td><td rowspan="1" colspan="1">0-1; 0-2; 1,2,3</td></tr><tr><td rowspan="1" colspan="1">3</td><td rowspan="1" colspan="1">0-1</td><td rowspan="1" colspan="1">0-1</td><td rowspan="1" colspan="1">I-1; I-1; III,I1,3</td><td rowspan="1" colspan="1">0-1; 0-2; 1,2,3</td></tr><tr><td rowspan="1" colspan="1">4</td><td rowspan="1" colspan="1">0-I</td><td rowspan="1" colspan="1">0-1</td><td rowspan="1" colspan="1">I,1; I-1; III,I1,3</td><td rowspan="1" colspan="1">0-1; 0-2; 1,1I,2</td></tr></tbody></table></table-wrap><!--PageBreak--><p>
              <italic>Leg 5</italic> (Figs <xref ref-type="fig" rid="F2">2A</xref>, <xref ref-type="fig" rid="F3">3E</xref>): strongly reduced, fused to somite; represented by rounded lateral expansion ornamented with row of 6–7 spinules, armed with slender, smooth distal seta, 70 µm long.</p><p>
              <bold>Male.</bold> Unknown.</p></tp:treatment-sec><tp:treatment-sec sec-type="type locality"><title>Type locality.</title><p>Long Key, Florida Keys, Monroe County, Florida, USA (<named-content xmlns:xlink="http://www.w3.org/1999/xlink" content-type="dwc:verbatimCoordinates" xlink:type="simple"><named-content content-type="geo-json" specific-use="{&#34;type&#34;:&#34;Point&#34;,&#34;coordinates&#34;:[-80.864,24.844]}" xlink:type="simple">24.844°N, 80.864°W</named-content></named-content>).</p></tp:treatment-sec><tp:treatment-sec sec-type="etymology"><title>Etymology.</title><p>The new species is named after Dr. Sergio Salazar Vallejo, senior researcher at El Colegio de la Frontera Sur, for his valuable contributions to the taxonomy and diversity of tropical benthic polychaetes and for finding the copepod specimen herein described.</p></tp:treatment-sec><tp:treatment-sec sec-type="habitat"><title>Habitat.</title><p>The benthic polychaete containing the copepod, <italic><tp:taxon-name><tp:taxon-name-part taxon-name-part-type="genus">Hesione</tp:taxon-name-part> <tp:taxon-name-part taxon-name-part-type="species">picta</tp:taxon-name-part></tp:taxon-name></italic>, is a widespread species distributed in the western Atlantic Ocean from Florida to Brazil. Locally, it was found in rubble/ sand / seagrass bottom of the type locality. The original host of the copepod remains unknown.</p></tp:treatment-sec><tp:treatment-sec sec-type="remarks"><title>Remarks.</title><p>The specimen examined was identified as a species of <italic><tp:taxon-name><tp:taxon-name-part taxon-name-part-type="genus">Monocheres</tp:taxon-name-part></tp:taxon-name></italic> by its possession of a reduced fifth leg, represented by a papilla-like process arising directly from the somite and armed with a single distal seta. All other characters resemble those known in members of <italic><tp:taxon-name><tp:taxon-name-part taxon-name-part-type="genus">Asterocheres</tp:taxon-name-part></tp:taxon-name></italic> (<xref ref-type="bibr" rid="B11">Stock 1966</xref>; <xref ref-type="bibr" rid="B9">Kim 2010</xref>). The new species can be distinguished from the two other species of the genus, <italic><tp:taxon-name><tp:taxon-name-part taxon-name-part-type="genus">Monocheres</tp:taxon-name-part> <tp:taxon-name-part taxon-name-part-type="species">mauritianus</tp:taxon-name-part></tp:taxon-name></italic> and <italic><tp:taxon-name><tp:taxon-name-part taxon-name-part-type="genus">Monocheres</tp:taxon-name-part> <tp:taxon-name-part taxon-name-part-type="species">cagarrensis</tp:taxon-name-part></tp:taxon-name></italic>, by several differences, as presented in Table <xref ref-type="table" rid="T1">1</xref>. Some of the characters used by <xref ref-type="bibr" rid="B8">Johnsson and Bustamante (1997)</xref> to compare <italic><tp:taxon-name><tp:taxon-name-part taxon-name-part-type="genus">Monocheres</tp:taxon-name-part> <tp:taxon-name-part taxon-name-part-type="species">mauritianus</tp:taxon-name-part></tp:taxon-name></italic> and <italic><tp:taxon-name><tp:taxon-name-part taxon-name-part-type="genus">Monocheres</tp:taxon-name-part> <tp:taxon-name-part taxon-name-part-type="species">cagarrensis</tp:taxon-name-part></tp:taxon-name></italic> were not included in this analysis because they rely on the accuracy of the observation and even different drawing styles, like the serrate projection of the second exopodal segment of leg 1 or the presence/absence of denticles on the first and second endopodal segments of all swimming legs. Instead, other characters that were deemed stronger were added, like the lack of an inner basipodal spine in <italic><tp:taxon-name><tp:taxon-name-part taxon-name-part-type="genus">Monocheres</tp:taxon-name-part> <tp:taxon-name-part taxon-name-part-type="species">cagarrensis</tp:taxon-name-part></tp:taxon-name></italic> and the presence of spinules along the posterior margin of the coxal sclerite of leg 1. The main apomorphies include the presence of spines along the posterior margin of the first leg coxal sclerite, the shape of the cephalosome, and the reduced, spiniform coxal seta on leg 4. The differences presented in Table <xref ref-type="table" rid="T1">1</xref> serve to clearly distinguish the three species of this genus.</p><p>The new species was described based on a single specimen; this is not unusual among the asterocherid copepods; the type species of <italic><tp:taxon-name><tp:taxon-name-part taxon-name-part-type="genus">Monocheres</tp:taxon-name-part></tp:taxon-name></italic>, <italic><tp:taxon-name><tp:taxon-name-part taxon-name-part-type="genus">Monocheres</tp:taxon-name-part> <tp:taxon-name-part taxon-name-part-type="species">mauritianus</tp:taxon-name-part></tp:taxon-name></italic>, was also described on a single female specimen collected from the cauliflower coral <italic><tp:taxon-name><tp:taxon-name-part taxon-name-part-type="genus">Pocillophora</tp:taxon-name-part> <tp:taxon-name-part taxon-name-part-type="species">damicornis</tp:taxon-name-part></tp:taxon-name></italic> (L.). This is the third species described in <italic><tp:taxon-name><tp:taxon-name-part taxon-name-part-type="genus">Monocheres</tp:taxon-name-part></tp:taxon-name></italic> after its description 50 years ago; there was a 31 year period between the description of the first one, <italic><tp:taxon-name><tp:taxon-name-part taxon-name-part-type="genus">Monocheres</tp:taxon-name-part> <tp:taxon-name-part taxon-name-part-type="species">mauritianus</tp:taxon-name-part></tp:taxon-name></italic>, and the finding of <italic><tp:taxon-name><tp:taxon-name-part taxon-name-part-type="genus">Monocheres</tp:taxon-name-part> <tp:taxon-name-part taxon-name-part-type="species">cagarrensis</tp:taxon-name-part></tp:taxon-name></italic> in Brazil; almost 20 years later a third species was unexpectedly found as described herein.</p></tp:treatment-sec><tp:treatment-sec sec-type="Ecological comments"><title>Ecological comments.</title><p>Because of the peculiar circumstances by which this specimen was recovered, it is difficult to determine the nature of its association with any of the local benthic invertebrate groups. The associations of asterocherid copepods take place with different invertebrate taxa and the host remains unknown for many species, but asterocherids have not been reported as symbionts of polychaetes (<xref ref-type="bibr" rid="B2">Boxshall and Halsey 2004</xref>; <xref ref-type="bibr" rid="B1">Bandera and Huys 2008</xref>). These copepods are all ectosymbionts except <!--PageBreak-->for <italic><tp:taxon-name><tp:taxon-name-part taxon-name-part-type="genus">Collocherides</tp:taxon-name-part> <tp:taxon-name-part taxon-name-part-type="species">astroboae</tp:taxon-name-part></tp:taxon-name></italic> Stock, 1971, living as an endosymbiont in the stomach of ophiurids. Hence, it is assumed that the hesionid polychaete <italic><tp:taxon-name><tp:taxon-name-part taxon-name-part-type="genus">Hesione</tp:taxon-name-part> <tp:taxon-name-part taxon-name-part-type="species">picta</tp:taxon-name-part></tp:taxon-name></italic>, usually living under rocks, consumed this copepod as a prey or among portions of its food, possibly from sclerobiotic sponges or coral. The copepod remained in the digestive chamber for some time before the fixation of the polychaete and thus, some structures or muscles were expected to be damaged but they were not; the specimen (not an exuvia) was in good condition for taxonomical analysis. It is likely that this individual remained in the caecum for a short time before the polychaete was collected and preserved.</p><p>It is interesting to note that <italic><tp:taxon-name><tp:taxon-name-part taxon-name-part-type="genus">Hesione</tp:taxon-name-part> <tp:taxon-name-part taxon-name-part-type="species">picta</tp:taxon-name-part></tp:taxon-name></italic> has been recorded in association with ophiurids living under rocks (<xref ref-type="bibr" rid="B3">De Assis et al. 2012</xref>). There are more than 20 known species of asterocherid copepods which are ectosymbiotic in ophiurids, including species of <italic><tp:taxon-name><tp:taxon-name-part taxon-name-part-type="genus">Asterocheres</tp:taxon-name-part></tp:taxon-name></italic>, <italic><tp:taxon-name><tp:taxon-name-part taxon-name-part-type="genus">Collocheres</tp:taxon-name-part></tp:taxon-name></italic> Canu, 1863, <italic><tp:taxon-name><tp:taxon-name-part taxon-name-part-type="genus">Collocherides</tp:taxon-name-part></tp:taxon-name></italic> Stock, 1971, and <italic><tp:taxon-name><tp:taxon-name-part taxon-name-part-type="genus">Ophiurocheres</tp:taxon-name-part></tp:taxon-name></italic> (Humes, 1988) (Humes 1998; <xref ref-type="bibr" rid="B4">Doignon et al. 2004</xref>), which supports the alternative notion that this copepod was possibly consumed by the polychaete directly from an ophiurid during this hypothetical symbiosis. Hence, the original host of this copepod remains unknown but it is expected that this finding will motivate new observations on these associations involving ophiurids and copepods in the region. A similar situation was reported by <xref ref-type="bibr" rid="B10">Kolbasov et al. (2007)</xref>; they described a new species of a facetotectan crustacean larva from specimens found together with other food items in the gut of a fish, but in this case the larva is deemed as free-living, with no indication of a symbiotic behaviour.</p><p>Other members of the genus <italic><tp:taxon-name><tp:taxon-name-part taxon-name-part-type="genus">Monocheres</tp:taxon-name-part></tp:taxon-name></italic> have been known from corals and sponges and only from islands (<xref ref-type="bibr" rid="B11">Stock 1966</xref>; <xref ref-type="bibr" rid="B8">Johnsson and Bustamante 1997</xref>); this is also the case in the new species, found in the Florida Keys. It is speculated that both isolation and habitat specialization could have a role in the divergence of this genus, with a striking reduction of the fifth leg that strongly diverges from the main asterocherid pattern.</p><fig id="F1" position="float" orientation="portrait"><label>Figure 1.</label><caption><p>Specimen of <italic><tp:taxon-name><tp:taxon-name-part taxon-name-part-type="genus">Hesione</tp:taxon-name-part> <tp:taxon-name-part taxon-name-part-type="species">picta</tp:taxon-name-part></tp:taxon-name></italic> Müller containing the copepod <italic><tp:taxon-name><tp:taxon-name-part taxon-name-part-type="genus">Monocheres</tp:taxon-name-part> <tp:taxon-name-part taxon-name-part-type="species">sergioi</tp:taxon-name-part></tp:taxon-name></italic> sp.n. from off Long Key, Florida. <bold>A</bold> habitus, dorsal view <bold>B</bold> dissected digestive caecum. Scale bars: <bold>A</bold> = 5 mm, <bold>B</bold> = 1 mm. Photograph <bold>A</bold> by FLMNH-IZ team, <bold>B</bold> by Sergio Salazar-Vallejo.</p></caption><graphic xmlns:xlink="http://www.w3.org/1999/xlink" xlink:href="zookeys-607-093-g001.jpg" position="float" orientation="portrait" xlink:type="simple" id="oo_97369.jpg"/></fig><fig id="F2" position="float" orientation="portrait"><label>Figure 2.</label><caption><p>
          <italic><tp:taxon-name><tp:taxon-name-part taxon-name-part-type="genus">Monocheres</tp:taxon-name-part> <tp:taxon-name-part taxon-name-part-type="species">sergioi</tp:taxon-name-part></tp:taxon-name></italic> sp. n. from Florida. Holotype female. <bold>A</bold> habitus, dorsal view <bold>B</bold> fifth pedigerous somite and urosome, dorsal view <bold>C</bold> antennule <bold>D</bold> antenna <bold>E</bold> mandible <bold>F</bold> maxillule <bold>G</bold> maxilla <bold>H</bold> maxilliped with minute basal seta arrowed <bold>I</bold> oral cone, ventral view. Scale bars: <bold>A–C</bold> = 100 µm, <bold>D–F, I</bold> = 20 µm, <bold>G, H</bold> = 50 µm.</p></caption><graphic xmlns:xlink="http://www.w3.org/1999/xlink" xlink:href="zookeys-607-093-g002.jpg" position="float" orientation="portrait" xlink:type="simple" id="oo_97370.jpg"/></fig><fig id="F3" position="float" orientation="portrait"><label>Figure 3.</label><caption><p>
          <italic><tp:taxon-name><tp:taxon-name-part taxon-name-part-type="genus">Monocheres</tp:taxon-name-part> <tp:taxon-name-part taxon-name-part-type="species">sergioi</tp:taxon-name-part></tp:taxon-name></italic> sp. n. from Florida. Holotype female. <bold>A</bold> leg 1 <bold>B</bold> leg 2 <bold>C</bold> leg 3 <bold>D</bold> leg 4 <bold>E</bold> fifth pedigerous somite showing reduced fifth leg, ventral view. Scale bars: <bold>A–E</bold> = 50 µm.</p></caption><graphic xmlns:xlink="http://www.w3.org/1999/xlink" xlink:href="zookeys-607-093-g003.jpg" position="float" orientation="portrait" xlink:type="simple" id="oo_97371.jpg"/></fig><table-wrap id="T1" position="float" orientation="portrait"><label>Table 1.</label><caption><p>Comparison of characters of three species of <italic><tp:taxon-name><tp:taxon-name-part taxon-name-part-type="genus">Monocheres</tp:taxon-name-part></tp:taxon-name></italic> Based on Johnsson &amp; Bustamante (1997), <xref ref-type="bibr" rid="B11">Stock (1966)</xref>, and present data.</p></caption><table id="TID0E5PAE" rules="all"><tbody><tr><th rowspan="1" colspan="1"/><th rowspan="1" colspan="1">
              <italic><tp:taxon-name><tp:taxon-name-part taxon-name-part-type="genus">Monocheres</tp:taxon-name-part> <tp:taxon-name-part taxon-name-part-type="species">mauritianus</tp:taxon-name-part></tp:taxon-name></italic>
            </th><th rowspan="1" colspan="1">
              <italic><tp:taxon-name><tp:taxon-name-part taxon-name-part-type="genus">Monocheres</tp:taxon-name-part> <tp:taxon-name-part taxon-name-part-type="species">cagarrensis</tp:taxon-name-part></tp:taxon-name></italic>
            </th><th rowspan="1" colspan="1">
              <italic><tp:taxon-name><tp:taxon-name-part taxon-name-part-type="genus">Monocheres</tp:taxon-name-part> <tp:taxon-name-part taxon-name-part-type="species">sergioi</tp:taxon-name-part></tp:taxon-name></italic> sp. n.</th></tr><tr><td rowspan="1" colspan="1">Pediger 1</td><td rowspan="1" colspan="1">posterolateral corners produced, angular</td><td rowspan="1" colspan="1">posterolateral corners produced, angular</td><td rowspan="1" colspan="1">posterolateral corners not produced, rounded</td></tr><tr><td rowspan="1" colspan="1">Pediger 3</td><td rowspan="1" colspan="1">posterior margin straight</td><td rowspan="1" colspan="1">posterior margin straight</td><td rowspan="1" colspan="1">posterior margin weakly curved</td></tr><tr><td rowspan="1" colspan="1">Postero-lateral corners of genital double-somite</td><td rowspan="1" colspan="1">without processes, rounded</td><td rowspan="1" colspan="1">with group of denticles</td><td rowspan="1" colspan="1">with acute chitinous projection</td></tr><tr><td rowspan="1" colspan="1">Genital openings</td><td rowspan="1" colspan="1">with protuberant papilla-like chitinous process and two setae</td><td rowspan="1" colspan="1">with cluster of short setules</td><td rowspan="1" colspan="1">with low rounded process, two setae and row of setules</td></tr><tr><td rowspan="1" colspan="1">Postero-lateral corners of preanal somite</td><td rowspan="1" colspan="1">without denticle</td><td rowspan="1" colspan="1">with denticle</td><td rowspan="1" colspan="1">with denticle</td></tr><tr><td rowspan="1" colspan="1">First segment of antennary endopod</td><td rowspan="1" colspan="1">shorter than basis</td><td rowspan="1" colspan="1">longer than basis</td><td rowspan="1" colspan="1">shorter than basis</td></tr><tr><td rowspan="1" colspan="1">Exopodal seta of antenna</td><td rowspan="1" colspan="1">short</td><td rowspan="1" colspan="1">long</td><td rowspan="1" colspan="1">long</td></tr><tr><td rowspan="1" colspan="1">terminal antennary claw/ first endopodal segment length ratio</td><td rowspan="1" colspan="1">1.0</td><td rowspan="1" colspan="1">1.5</td><td rowspan="1" colspan="1">1.0</td></tr><tr><td rowspan="1" colspan="1">Preanal/anal somites length ratio</td><td rowspan="1" colspan="1">0.85</td><td rowspan="1" colspan="1">1.4</td><td rowspan="1" colspan="1">1.0</td></tr><tr><td rowspan="1" colspan="1">Posterior margin of anal somite</td><td rowspan="1" colspan="1">smooth</td><td rowspan="1" colspan="1">smooth</td><td rowspan="1" colspan="1">with crenulated hyaline fringe</td></tr><tr><td rowspan="1" colspan="1">Inner basipodal spine on leg1</td><td rowspan="1" colspan="1">present</td><td rowspan="1" colspan="1">absent</td><td rowspan="1" colspan="1">present</td></tr><tr><td rowspan="1" colspan="1">Posterior margin of leg 1 coxal sclerite</td><td rowspan="1" colspan="1">smooth</td><td rowspan="1" colspan="1">smooth</td><td rowspan="1" colspan="1">with spinules</td></tr><tr><td rowspan="1" colspan="1">Coxal seta on leg4</td><td rowspan="1" colspan="1">normal</td><td rowspan="1" colspan="1">normal</td><td rowspan="1" colspan="1">reduced, spiniform</td></tr><tr><td rowspan="1" colspan="1">Number of spines on EXP3 of leg 4</td><td rowspan="1" colspan="1">3</td><td rowspan="1" colspan="1">4</td><td rowspan="1" colspan="1">4</td></tr><tr><td rowspan="1" colspan="1">Exopodal spines on legs 1-4</td><td rowspan="1" colspan="1">shorter than segmental width</td><td rowspan="1" colspan="1">longer than segmental width</td><td rowspan="1" colspan="1">shorter than segmental width</td></tr><tr><td rowspan="1" colspan="1">Exopodal spines on EXP3 of leg 1</td><td rowspan="1" colspan="1">distalmost longest</td><td rowspan="1" colspan="1">equally long</td><td rowspan="1" colspan="1">medial longest</td></tr><tr><td rowspan="1" colspan="1">Length of outer lateral seta on ENP3 of leg4</td><td rowspan="1" colspan="1">no data available</td><td rowspan="1" colspan="1">reaching well beyond distal end of segment</td><td rowspan="1" colspan="1">barely reaching distal end of segment</td></tr></tbody></table></table-wrap></tp:treatment-sec><ref-list><ref id="B11"><mixed-citation xmlns:xlink="http://www.w3.org/1999/xlink" xlink:type="simple">
          <person-group><name name-style="western"><surname>Stock</surname><given-names>JH</given-names></name></person-group> (<year>1966</year>) <article-title><tp:taxon-name><tp:taxon-name-part taxon-name-part-type="order">Cyclopoida</tp:taxon-name-part></tp:taxon-name> Siphonostoma from Mauritius (<tp:taxon-name><tp:taxon-name-part taxon-name-part-type="subphylum">Crustacea</tp:taxon-name-part></tp:taxon-name>, <tp:taxon-name><tp:taxon-name-part taxon-name-part-type="subclass">Copepoda</tp:taxon-name-part></tp:taxon-name>).</article-title> <source>Beaufortia</source> <volume>13</volume>(<issue>159</issue>): <fpage>145</fpage>–<lpage>194</lpage>.</mixed-citation></ref><ref id="B9"><mixed-citation xmlns:xlink="http://www.w3.org/1999/xlink" xlink:type="simple">
          <person-group><name name-style="western"><surname>Kim</surname><given-names>I-H</given-names></name></person-group> (<year>2010</year>) <article-title>Siphonostomatoid <tp:taxon-name><tp:taxon-name-part taxon-name-part-type="subclass">Copepoda</tp:taxon-name-part></tp:taxon-name> (<tp:taxon-name><tp:taxon-name-part taxon-name-part-type="subphylum">Crustacea</tp:taxon-name-part></tp:taxon-name>) associated with invertebrates from tropical waters. Korean Journal of Systematic Zoology.</article-title> <source>Special Issue</source> <volume>8</volume>: <fpage>1</fpage>–<lpage>176</lpage>.</mixed-citation></ref><ref id="B8"><mixed-citation xmlns:xlink="http://www.w3.org/1999/xlink" xlink:type="simple">
          <person-group><name name-style="western"><surname>Johnsson</surname><given-names>R</given-names></name><name name-style="western"><surname>Bustamante</surname><given-names>AO</given-names></name></person-group> (<year>1997</year>) <article-title><italic><tp:taxon-name><tp:taxon-name-part taxon-name-part-type="genus">Monocheres</tp:taxon-name-part> <tp:taxon-name-part taxon-name-part-type="species">cagarrensis</tp:taxon-name-part></tp:taxon-name></italic> sp. nov. (<tp:taxon-name><tp:taxon-name-part taxon-name-part-type="subclass">Copepoda</tp:taxon-name-part></tp:taxon-name>, <tp:taxon-name><tp:taxon-name-part taxon-name-part-type="order">Siphonostomatoida</tp:taxon-name-part></tp:taxon-name>) from Brazil.</article-title> <source>Crustaceana</source> <volume>70</volume>: <fpage>894</fpage>–<lpage>900</lpage>.</mixed-citation></ref><ref id="B2"><mixed-citation xmlns:xlink="http://www.w3.org/1999/xlink" xlink:type="simple">
          <person-group><name name-style="western"><surname>Boxshall</surname><given-names>GA</given-names></name><name name-style="western"><surname>Halsey</surname><given-names>SH</given-names></name></person-group> (<year>2004</year>) <source>An introduction to copepod diversity.</source> <publisher-name>The Ray Society</publisher-name>, <publisher-loc>London</publisher-loc>, <size units="page">966 pp</size>.</mixed-citation></ref><ref id="B1"><mixed-citation xmlns:xlink="http://www.w3.org/1999/xlink" xlink:type="simple">
          <person-group><name name-style="western"><surname>Bandera</surname><given-names>ME</given-names></name><name name-style="western"><surname>Huys</surname><given-names>R</given-names></name></person-group> (<year>2008</year>) <article-title>Proposal of a new genus for <italic><tp:taxon-name><tp:taxon-name-part taxon-name-part-type="genus">Asterocheres</tp:taxon-name-part> <tp:taxon-name-part taxon-name-part-type="species">mucronipes</tp:taxon-name-part></tp:taxon-name></italic> Stock, 1960 (<tp:taxon-name><tp:taxon-name-part taxon-name-part-type="subclass">Copepoda</tp:taxon-name-part></tp:taxon-name>, <tp:taxon-name><tp:taxon-name-part taxon-name-part-type="order">Siphonostomatoida</tp:taxon-name-part></tp:taxon-name>, <tp:taxon-name><tp:taxon-name-part taxon-name-part-type="family">Asterocheridae</tp:taxon-name-part></tp:taxon-name>) an associate of the scleractinian coral <italic><tp:taxon-name><tp:taxon-name-part taxon-name-part-type="genus">Astroides</tp:taxon-name-part> <tp:taxon-name-part taxon-name-part-type="species">calycularis</tp:taxon-name-part></tp:taxon-name></italic> (Pallas, 1766) in the Strait of Gibraltar.</article-title> <source>Zoological Journal of the Linnean Society</source> <volume>152</volume>: <fpage>635</fpage>–<lpage>653</lpage>.</mixed-citation></ref><ref id="B3"><mixed-citation xmlns:xlink="http://www.w3.org/1999/xlink" xlink:type="simple">
          <person-group><name name-style="western"><surname>De Assis</surname><given-names>JE</given-names></name><name name-style="western"><surname>Bezerra</surname><given-names>EAS</given-names></name><name name-style="western"><surname>de Brito</surname><given-names>RJ</given-names></name><name name-style="western"><surname>Gondim</surname><given-names>AI</given-names></name><name name-style="western"><surname>Christoffersen</surname><given-names>ML</given-names></name></person-group> (<year>2012</year>) <article-title>An association between <italic><tp:taxon-name><tp:taxon-name-part taxon-name-part-type="genus">Hesione</tp:taxon-name-part> <tp:taxon-name-part taxon-name-part-type="species">picta</tp:taxon-name-part></tp:taxon-name></italic> (<tp:taxon-name><tp:taxon-name-part taxon-name-part-type="class">Polychaeta</tp:taxon-name-part></tp:taxon-name>: <tp:taxon-name><tp:taxon-name-part taxon-name-part-type="family">Hesionidae</tp:taxon-name-part></tp:taxon-name>) and <italic><tp:taxon-name><tp:taxon-name-part taxon-name-part-type="genus">Ophionereis</tp:taxon-name-part> <tp:taxon-name-part taxon-name-part-type="species">reticulata</tp:taxon-name-part></tp:taxon-name></italic> (<tp:taxon-name><tp:taxon-name-part taxon-name-part-type="class">Ophiuroidea</tp:taxon-name-part></tp:taxon-name>: <tp:taxon-name><tp:taxon-name-part taxon-name-part-type="family">Ophionereididae</tp:taxon-name-part></tp:taxon-name>) from the Brazilian Coast.</article-title> <source>Zoological Studies</source> <volume>51</volume>: <fpage>762</fpage>–<lpage>767</lpage>.</mixed-citation></ref><ref id="B4"><mixed-citation xmlns:xlink="http://www.w3.org/1999/xlink" xlink:type="simple">
          <person-group><name name-style="western"><surname>Doignon</surname><given-names>G</given-names></name><name name-style="western"><surname>Deheyn</surname><given-names>D</given-names></name><name name-style="western"><surname>Fiers</surname><given-names>F</given-names></name></person-group> (<year>2004</year>) <article-title><italic><tp:taxon-name><tp:taxon-name-part taxon-name-part-type="genus">Telestacicola</tp:taxon-name-part> <tp:taxon-name-part taxon-name-part-type="species">xenophiothricis</tp:taxon-name-part></tp:taxon-name></italic> n. sp. (<tp:taxon-name><tp:taxon-name-part taxon-name-part-type="subclass">Copepoda</tp:taxon-name-part></tp:taxon-name>, <tp:taxon-name><tp:taxon-name-part taxon-name-part-type="order">Poecilostomatoida</tp:taxon-name-part></tp:taxon-name>), a remarkably well adapted commensal of the brittle star <italic><tp:taxon-name><tp:taxon-name-part taxon-name-part-type="genus">Ophiothrix</tp:taxon-name-part> <tp:taxon-name-part taxon-name-part-type="species">purpurea</tp:taxon-name-part></tp:taxon-name></italic> (<tp:taxon-name><tp:taxon-name-part taxon-name-part-type="phylum">Echinodermata</tp:taxon-name-part></tp:taxon-name>).</article-title> <source>Belgian Journal of Zoology</source> <volume>134</volume>: <fpage>67</fpage>–<lpage>73</lpage>.</mixed-citation></ref><ref id="B10"><mixed-citation xmlns:xlink="http://www.w3.org/1999/xlink" xlink:type="simple">
          <person-group><name name-style="western"><surname>Kolbasov</surname><given-names>GA</given-names></name><name name-style="western"><surname>Grygier</surname><given-names>MJ</given-names></name><name name-style="western"><surname>Ivanenko</surname><given-names>VN</given-names></name><name name-style="western"><surname>Vagelli</surname><given-names>AA</given-names></name></person-group> (<year>2007</year>) <article-title>A new species of the y-larva genus <italic><tp:taxon-name><tp:taxon-name-part taxon-name-part-type="genus">Hansenocaris</tp:taxon-name-part></tp:taxon-name></italic> Ito, 1985 (<tp:taxon-name><tp:taxon-name-part taxon-name-part-type="subphylum">Crustacea</tp:taxon-name-part></tp:taxon-name>: <tp:taxon-name><tp:taxon-name-part taxon-name-part-type="subclass">Thecostraca</tp:taxon-name-part></tp:taxon-name>: <tp:taxon-name><tp:taxon-name-part taxon-name-part-type="infraclass">Facetotecta</tp:taxon-name-part></tp:taxon-name>) from Indonesia, with a review of y-cyprids and a key to all their described species.</article-title> <source>Raffles Bulletin of Zoology</source> <volume>55</volume>: <fpage>343</fpage>–<lpage>353</lpage>.</mixed-citation></ref></ref-list></tp:taxon-treatment>
